# Supplementary material for: Increased Serum Mir-150-3p Expression Is Associated with Radiological Lung Injury Improvement in Patients with COVID-19
Source: Viruses. 2022 Jun 23;14(7):1363. doi: 10.3390/v14071363 (PMC9323362; doi:10.3390/v14071363)
Supplement: Supplementary file 1 [file viruses-14-01363-s001.zip]

Archive with 1 entries (1 files):
- viruses-1711656-supplementary.pdf
